# Supplementary material for: Downregulation of the Ubiquitin-E3 Ligase RNF123 Promotes Upregulation of the NF-κB1 Target SerpinE1 in Aggressive Glioblastoma Tumors
Source: Cancers (Basel). 2020 Apr 27;12(5):1081. doi: 10.3390/cancers12051081 (PMC7281601; doi:10.3390/cancers12051081)
Supplement: Supplementary file 1 [file cancers-12-01081-s001.zip]

Archive with 3 entries (2 files):
- cancers-769385 - supplementary - final/
- cancers-769385 - supplementary - final/cancers-769385 - supplementary - final.pdf
- cancers-769385 - supplementary - final/Opt Densitometry all WB.xlsx
