# Supplementary material for: Downregulation of the Ubiquitin-E3 Ligase RNF123 Promotes Upregulation of the NF-κB1 Target SerpinE1 in Aggressive Glioblastoma Tumors
Source: Cancers (Basel). 2020 Apr 27;12(5):1081. doi: 10.3390/cancers12051081 (PMC7281601; doi:10.3390/cancers12051081)
Supplement: Supplementary file 1 [file cancers-12-01081-s001.zip › cancers-769385 - supplementary - final/Opt Densitometry all WB.xlsx]

## Sheet: Figure 2A
Exp 1	Protein	Optical Density	Ratio	Relative expression
A172 EV1	RNF123	8602.1	0.489257	1
A172 KPC1-OV	RNF123	21616.4	0.954132	1.95017
HS683 EV1	RNF123	5298.89	0.241442	1
HS683 KPC1-OV	RNF123	19808.5	0.799306	3.31056
LN18 EV1	RNF123	6898.43	0.307109	1
LN18 KPC1-OV	RNF123	18378.2	0.850345	2.76887
A172 EV1	Actin	17582
A172 KPC1-OV	Actin	22655.6
HS683 EV1	Actin	21946.9
HS683 KPC1-OV	Actin	24782.2
LN18 EV1	Actin	22462.5
LN18 KPC1-OV	Actin	21612.6
A172 EV1	p50	13312.2	0.757149	1
A172 KPC1-OV	p50	22029	0.972342	1.28422
HS683 EV1	p50	14319.3	0.652451	1
HS683 KPC1-OV	p50	24155.4	0.974709	1.49392
LN18 EV1	p50	13414.7	0.597206	1
LN18 KPC1-OV	p50	18292.9	0.846397	1.41726

## Sheet: Figure 2M
Exp 1	Protein	Optical Density	Ratio	Relative expression
A172 EV1	RNF123	2434.6	0.121689	1
A172 KPC1-OV	RNF123	58907.8	2.81478	23.131
HS683 EV1	RNF123	4092.18	0.190108	1
HS683 KPC1-OV	RNF123	57271.3	2.88103	15.1547
LN18 EV1	RNF123	3543.6	0.1606	1
LN18 KPC1-OV	RNF123	15787.5	0.758811	4.72486
A172 EV1	Actin	20006.8
A172 KPC1-OV	Actin	20928
HS683 EV1	Actin	21525.5
HS683 KPC1-OV	Actin	19878.7
LN18 EV1	Actin	22064.8
LN18 KPC1-OV	Actin	20805.6
A172 EV1	SerpinE1	20151	1.00721	1
A172 KPC1-OV	SerpinE1	15299.7	0.731064	0.725833
HS683 EV1	SerpinE1	12995.3	0.603713	1
HS683 KPC1-OV	SerpinE1	4483.12	0.225524	0.373561
LN18 EV1	SerpinE1	23299.2	1.05594	1
LN18 KPC1-OV	SerpinE1	2992.76	0.143844	0.136223

## Sheet: Figure 3I
LN18
Exp 1	Protein	Optical Density	Ratio	Relative expression
EV2	SerpinE1	1291.23	0.0510272	1
SerpinE1 OV	SerpinE1	20363.4	1.00889	19.7715
EV2	Actin	25304.8
SerpinE1 OV	Actin	20184.1
LN18
Exp 2	Protein	Optical Density	Ratio	Relative expression
EV2	SerpinE1	478.778	0.0163991	1
SerpinE1 OV	SerpinE1	26289.8	1.05467	64.3128
EV2	Actin	29195.4
SerpinE1 OV	Actin	24927

## Sheet: Figure 3J
A172
Exp 1	Protein	Optical Density	Ratio	Relative expression
EV2	SerpinE1	2330.41	0.0935196	1
SerpinE1 OV	SerpinE1	24381.3	1.07565	11.5019
EV2	Actin	24918.9
SerpinE1 OV	Actin	22666.4
A172
Exp 2	Protein	Optical Density	Ratio	Relative expression
EV2	SerpinE1	1291.23	0.0453993	1
SerpinE1 OV	SerpinE1	20363.4	0.77814	17.1399
EV2	Actin	28441.7
SerpinE1 OV	Actin	26169.4

## Sheet: Figure 4B
Exp 1	Protein	Optical Density	Ratio	Relative expression
EV2	RNF123	13788	0.703398	1
SerpinE1 OV	RNF123	8562	0.338526	0.481273
KPC1-OV EV2	RNF123	25982	0.804845	2.3775
KPC1-OV SerpinE1-OV	RNF123	12010	0.42018	1.2412
EV2	Actin	19602
SerpinE1 OV	Actin	25292
KPC1-OV EV2	Actin	32282
KPC1-OV SerpinE1-OV	Actin	28583
Exp 2
EV2	RNF123	21034	0.88856	1
SerpinE1 OV	RNF123	5592	0.424666	0.477926
KPC1-OV EV2	RNF123	22722	1.08822	2.56253
KPC1-OV SerpinE1-OV	RNF123	16005	0.853418	0.784234
EV2	Actin	23672
SerpinE1 OV	Actin	13168
KPC1-OV EV2	Actin	20880
KPC1-OV SerpinE1-OV	Actin	18754
Exp 3
EV2	RNF123	16187	0.688779	1
SerpinE1 OV	RNF123	9143	0.321721	0.467089
KPC1-OV EV2	RNF123	26540	0.80128	2.4906
KPC1-OV SerpinE1-OV	RNF123	16603	0.524085	0.654059
EV2	Actin	23501
SerpinE1 OV	Actin	28419
KPC1-OV EV2	Actin	33122
KPC1-OV SerpinE1-OV	Actin	31680

## Sheet: Figure 5F
Exp 1	Protein	Optical Density	Ratio	Relative expression
LN18 miR-Ctrl	RNF123	19244	1.11663	1
LN18 miR-155-5p	RNF123	13306.8	0.696441	0.623698
A172 miR-Ctrl	RNF123	25066.4	1.36313	1
A172 miR-155-5p	RNF123	12659.4	0.78951	0.579191
HS683 miR-Ctrl	RNF123	13621.2	0.879699	1
HS683 miR-155-5p	RNF123	9062.81	0.522661	0.594136
LN18 miR-Ctrl	Actin	17234
LN18 miR-155-5p	Actin	19106.8
A172 miR-Ctrl	Actin	18388.9
A172 miR-155-5p	Actin	16034.5
HS683 miR-Ctrl	Actin	15483.9
HS683 miR-155-5p	Actin	17339.8

## Sheet: Figure S2D
LN18							A172
Exp 1	Protein	Optical Density	Ratio	Relative expression			Exp 1	Protein	Optical Density	Ratio	Relative expression
EV2	PARP1	5697.98	0.295077	1			EV2	PARP1	5166.15	0.229472	1
SerpinE1 OV	PARP1	9802.17	0.463678	1.57138			SerpinE1 OV	PARP1	3789.3	0.16506	0.719303
EV2	CASP3	698.205	0.0361575	1			EV2	CASP3	925.421	0.0411057	1
SerpinE1 OV	CASP3	861.51	0.0407525	1.12708			SerpinE1 OV	CASP3	840.355	0.0366054	0.890519
EV2	Actin	19310.1					EV2	Actin	22513.2
SerpinE1 OV	Actin	21140.1					SerpinE1 OV	Actin	22957.1
LN18							A172
Exp 2	Protein	Optical Density	Ratio	Relative expression			Exp 2	Protein	Optical Density	Ratio	Relative expression
EV2	PARP1	20296.4	1.16527	1			EV2	PARP1	1949.89	0.103747	1
SerpinE1 OV	PARP1	23953.2	1.46804	1.25983			SerpinE1 OV	PARP1	2033.77	0.117449	1.13207
EV2	CASP3	450.577	0.0258688	1			EV2	CASP3	1472.81	0.0783628	1
SerpinE1 OV	CASP3	364.749	0.0223547	0.864157			SerpinE1 OV	CASP3	1621.84	0.0936603	1.19521
EV2	Actin	17417.8					EV2	Actin	18794.8
SerpinE1 OV	Actin	16316.4					SerpinE1 OV	Actin	17316.2
LN18							A172
Exp 3	Protein	Optical Density	Ratio	Relative expression			Exp 3	Protein	Optical Density	Ratio	Relative expression
EV2	PARP1	19612.7	0.925423	1			EV2	PARP1	5938.86	0.396514	1
SerpinE1 OV	PARP1	12935.5	0.856074	0.925063			SerpinE1 OV	PARP1	4557.33	0.313025	0.789442
EV2	CASP3	4538.79	0.214163	1			EV2	CASP3	6862.36	0.458172	1
SerpinE1 OV	CASP3	2068.33	0.136882	0.63915			SerpinE1 OV	CASP3	5147.37	0.353552	0.771659
EV2	Actin	21193.2					EV2	Actin	14977.7
SerpinE1 OV	Actin	15110.3					SerpinE1 OV	Actin	14559

## Sheet: Figure S2F
Exp 1	Protein	Optical Density	Ratio	Relative expression
EV2	RNF123	13788	0.703398	1
SerpinE1 OV	RNF123	8562	0.338526	0.481273
KPC1-OV EV2	RNF123	25982	0.804845	2.3775
KPC1-OV SerpinE1-OV	RNF123	12010	0.42018	1.2412
EV2	Actin	19602
SerpinE1 OV	Actin	25292
KPC1-OV EV2	Actin	32282
KPC1-OV SerpinE1-OV	Actin	28583
